# Supplementary material for: Nitrate in Maternal Drinking Water during Pregnancy and Measures of Male Fecundity in Adult Sons
Source: Int J Environ Res Public Health. 2022 Nov 3;19(21):14428. doi: 10.3390/ijerph192114428 (PMC9656746; doi:10.3390/ijerph192114428)
Supplement: Supplementary file 1 [file ijerph-19-14428-s001.zip]

Archive with 1 entries (1 files):
- ijerph-1971110-supplementary.pdf
